# Supplementary material for: Tumor-Suppressive microRNA Therapy Inhibits Growth of Glioblastoma Multiforme Xenografts
Source: Cancers (Basel). 2026 May 4;18(9):1479. doi: 10.3390/cancers18091479 (PMC13162599; doi:10.3390/cancers18091479)
Supplement: Supplementary file 1 [file cancers-18-01479-s001.zip]

Archive with 2 entries (2 files):
- cancers-4222283-supplementary.pdf
- Figure S3.pdf
